# Supplementary material for: Effects of exercise/physical activity on fear of movement in people with spine-related pain: a systematic review
Source: Front Psychol. 2023 Jul 27;14:1213199. doi: 10.3389/fpsyg.2023.1213199 (PMC10415102; doi:10.3389/fpsyg.2023.1213199)
Supplement: Supplementary file 3 [file Data_Sheet_3.xlsx]

## Sheet: FJ
																						Comments
	Study details					Demographic information						Participants	Trial Details								Effect measure
ID	Study	Authors (year)	Country	Study Design	Setting (outpatient, inpatient, ED)	Age	Gender	Ethnicity	SP diagnosis criteria	Length of diagnosis	Sample size	Individuals aged ≥18 years suffering from chronic non-specific spinal pain.	Type of Exercise/Activity				Duration	Frequency	Length of Follow up	Outcome of Interest (Pre QST - Post QST)	[1] Mean difference/standardised mean difference [95% CI); [2] OR/RR (adjusted/unadjusted) [95% CI]
													Intervention/Experimental Exercise			Control
S01	Efficacy of neck stabilization and Pilates exercises on pain, sleep disturbance and kinesiophobia in patients with non-specific chronic neck pain: A randomized controlled trial B5:M5B5:O5B5:M5B5:O5	Akodu et al, (2021)	Nigeria	Single Blinded RCT	Outpatients - Hosiptials in the Lagos state	I (Pilates only) = 47.43 ± 9.22. I (Neck stabilization group) = 47.71 ± 10.02 C = 44.93 ± 6.26	Male = 19(42%) Female = 26(58%)	Not reported	Non-specific Chronic neck pain ≥ 3 months. Participants with neck pain greater or equal to 5/10.	≥ 3 months	45	Yes		Neck Stabilisation Exercises (NSE)	Pilates exercises (PE)	Dynamic Isometric neck exercises.	8 weeks	2 times a week, 30 minutes	4 and 8 week measurements	Fear of movement/Kinesiophobia - measured by TSK	Wilcoxon-test (mean): NSE baseline = 40.17 ± 3.16 / 8 weeks = 33.17 ± 3.27 / p-value = 0.002 PE baseline = 40.82 ± 2.44 / 8 weeks = 37.27 ± 1.95 / p-value = 0.003 Control baseline = 39.73 ± 2.28 / 8 weeks = 38.36 ± 3.36 / p-value = 0.072 (non-significant)	Both NSE and PE showed similar levels of efficacy in improving/reducing Kinesiophobia levels in patients with non-specific chronic neck pain.
S02	Comparative effects of 12 weeks of equipment based and mat Pilates in patients with Chronic Low Back Pain on pain, function and transversus abdominis activation. A randomized controlled trial	Cruz-Díaz et al, (2017)	Spain	RCT	Physical therapy unit - Jaén	I (Mat Pilates) = 36.94 ± 12.46 I (Equipment based Pilates) = 35.5 ± 11.98 C = 36.32 ± 10.67	Male = 35(36%) Female = 63(64%)	Not reported	History of LBP ≥ 12 weeks; pain between 3 and 10 on 10cm VAS.	≥ 12 weeks	98	Yes		Mat Pilates (MP)	Equipment based Pilates (EBP)	No treatment	12 weeks	2 times a week, 50 minutes	6 and 12 week measurements	Fear of movement/Kinesiophobia - measured by TSK	Mean: MP baseline = 34.52 ± 4.14 / 12 weeks = 31.73 ± 3.24 EBP baseline = 36.50 ± 3.92 / 12 weeks = 32.00 ± 3.56 Control baseline = 33.90 ± 4.23 / 12 weeks = 34.10 ± 4.04 Both MP & EBP: p < 0.05 in intragroup comparison of before/after treatment & when compared to control group.	Both Mat and equipment-based pilates have a significant effect on kinesiophobia, and when compared to the control group. Looking at the means of baseline and 12 weeks effect of EBP, it could show to have a more significant effect on kinesiophobia than mat pilates.
S03	The effectiveness of 12weeks of Pilates intervention on disability, pain and kinesiophobia in patients with chronic low back pain: a randomized controlled trial	Cruz-Díaz et al, (2018)	Spain	Single Blinded RCT	Physiotherapy laboratory of University of Jaén	I = 37.9 ± 8.2 C = 35.6 ± 6.7	64 total, 2 excluded. Male = 21(34%) Female = 41(66%)	Not reported	LBP ≥ 3 months	≥ 3 months	64 (62 as 2 excluded)	Yes			Pilates	No treatment	12 weeks	2 times a week, 50 minutes	6 and 12 week measurements	Fear of movement/Kinesiophobia - measured by TSK (Spanish version)	95% CI (median) Pilates baseline = 33.61-35.76 (34.50) / 6 weeks = 26.32-28.68(27.50) / 12 weeks = 26.32-28.68(27.50) Control baseline = 32.64–35.16 (34.00) / 6 weeks = 31.70-33.10 (33.00) / 12 weeks = 32.18–34.35 (32.50). Difference between C and P (Mean): 6 weeks = 5.50 ± 0.67 (p < 0.001) 12 weeks = 5.00 ± 0.79 (p < 0.001)	This shows effectiveness of pilates method of exercise on improving kinesiophobia in CLBP sufferers. Authors note there were no adverse events or aggrevation of symptoms. Significance at both 6 and 12 weeks
S04	Effectiveness of Mat Pilates or Equipment-Based Pilates Exercises in Patients With Chronic Nonspecific Low Back Pain: A Randomized Controlled Trial	da Luz Jr et al, (2014)	Brazil	RCT	Private physiotherapy clinic	I (Mat Pilates) = 43.5 ± 8.6 I (Equipment based Pilates) = 38.8 ± 9.9	Male = 20(23%) Female = 66(77%)	Not reported	LBP > 3 months	> 3 months	86	Yes		Mat Pilates (MP)	Equipment based Pilates (EBP)		6 weeks	2 times a week, 1 hour	6 weeks and 6 months measurement	Fear of movement/Kinesiophobia - measured by TSK	Mean: MP baseline = 39.7 ± 8.1 / 6 weeks = 35.3 ± 6.6 (p < 0.01) / 6 months = 40.0 ± 9.9 EBP baseline = 39.6 ± 8.0 / 6 weeks = 34.1 ± 7.8 (p < 0.01) / 6 months = 34.9 ± 7.9 (p < 0.01). Between-group differences of 'baseline to 6 months' (in both adjusted mean difference/unadjusted effect size [95%CI]) showed significant difference - p < 0.05 Adjusted mean difference (baseline-6 months) = 4.9 (1.6…	Only mat pilates 'baseline to 6 months' within-group difference did not show significance. Mat pilates showed significance from baseline to 6 weeks, and EB pilates showed significance from baseline to 6 weeks and 6 months.
S05	Pain Neuroscience Education and Physical Therapeutic Exercise for Patients with Chronic Spinal Pain in Spanish Physiotherapy Primary Care: A Pragmatic Randomized Controlled Trial	Galan-Martin et al, (2020)	Spain	RCT	12 Primary Care centres in Valladolid	I = 53.02 ± 10.7 C = 49.14 ± 12.14	Male = 34(20%) Female = 136(80%)	Not reported	Non-specific CSP > 6 months	> 6 months	170	Yes			Physical Exercise (group sessions with individualised tasks, games, and home tasks) - combined with PNE	Usual physiotherapy treatment (thermotherapy/electrotherapy/recommended general exercises).	11 weeks	Physical exercise sessions - 3 times a week for 6 weeks, 1 hour	11 weeks and 6 months measurement	Fear of movement/Kinesiophobia - measured by TSK-11 (Spanish version)	Intervention baseline = 28.9 ± 6.6 / 11 weeks = 17.1 ± 4 / 6 months = 17.2 ± 4.7 / p < 0.001 (difference: 6 months - baseline) - [-12.2(-13.5, -10.9)] / Effect size = -1.8 . Control baseline = 27.5 ± 7.1 / 11 weeks = 26.1 ± 6.3 / 6 months = 26.3 ± 7.6 / p < 0.05 (difference: 6 months - baseline) - [-1.6 (-3, -0.3)] / Effect size = -0.2 . Significant difference between Intervention and control gro…	Significant improvement in Kinesiophobia in the physical exercise group from baseline to 6 months, and when compared to the control (usual treatment) group.
S06	Comparing AquaStretch with supervised land based stretching for Chronic Lower Back Pain	Keane (2017)	England	repeated measure RCT	Aspire National Training Centre	46 ± 17	Male = 5(17%) Female = 24(83%)	Not reported	CLBP ≥ 3 months	≥ 3 months	29	Yes		Land based stretching	Aquastretch exercises in a pool	No intervention/usual level of activity (instructed to avoid new rx for CLBP)	12 weeks	2 times a week, 30 minutes	6 and 12 week measurement	Fear of movement/Kinesiophobia - measured by TSK	Average: Aquastretch baseline = 37.1 / 12 weeks = 28.8 / p = 0.029 (p < 0.05) Land-stretch baseline = 36.8 / 12 weeks = 32.6 / p = 0.183 (p > 0.05) Control baseline = 41.79 / 12 weeks = 39.33 / p = 1 (p > 0.05)	Aquastretch group fear of movement decreased more than land based stretching and the control group. However small sample size.
S07	Efficacy of the Addition of Modified Pilates Exercises to a Minimal Intervention in Patients With Chronic Low Back Pain: A Randomized Controlled Trial	Miyamoto et al, (2013)	Brazil	RCT	outpatient physical therapy department	I = 40.7 ± 11.8 C = 38.3 ± 11.4	Male = 16(19%) Female = 70(81%)	Not reported	Nonspecific LBP ≥ 3 months	≥ 3 months	86	Yes			Pilates (and booklet)	Educational booklet (phone calls with PT)	6 weeks	2 times a week, 1 hour	6 weeks and 6 months measurement	Fear of movement/Kinesiophobia - measured by TSK	(unadjusted) Mean: Pilates baseline = 39.4 ± 6.1 / 6 weeks = 36.3 ± 7.4 / 6 months = 38.1 ± 7.2 Booklet baseline = 39.5 ± 7.1 / 6 weeks = 38.1 ± 8.3 / 6 months = 38.9 ± 7.3 (Adjusted mean difference[95% CI]) booklet vs Pilates: 6 weeks = 1.6 (-0.9 to 4.1) / p = 0.20 6 months = 0.6 (-1.8 to 3.1) / p = 0.61	No significant improvement in kinesiophobia observed.
S08	Different doses of Pilates-based exercise therapy for chronic low back pain: a randomised controlled trial with economic evaluation	Miyamoto et al, (2018)	Brazil	RCT	Physiotherapy clinic - Sao Paulo	I (P1) = 47.0 ± 11.5 I (P2) = 47.1 ± 14.9 I (P3) = 48.9 ± 16.6 C = 48.6 ± 15.8	Male = 72(24%) Female = 224(76%)	not reported	Nonspecific CLBP > 3 months	> 3 months	296	Yes	Pilates (P1)	Pilates (P2)	Pilates (P3)	Booklet group - recommendations to posture and everyday movements.	6 weeks	Each session = 1 hour / P1 - once a week / P2 - 2 times a week / P3 - 3 times a week	6 weeks, 6 months and 12 months	Fear of movement/Kinesiophobia - measured by TSK	Unadjusted Mean: Booklet baseline = 40.7 ± 9.1 / 6 weeks = 41.6 ± 8.4 / 6 months = 40.4 ± 9.3 / 12 months = 38.0 ± 9.9 P1 baseline = 39.7 ± 7.5 / 6 weeks = 37.1 ± 7.4 / 6 months = 38.3 ± 8.4 / 12 months = 37.6 ± 8.1 P2 baseline = 40.8 ± 7.5 / 6 weeks = 37.4 ± 8.7 / 6 months = 37.9 ± 8.6 / 12 months = 36.4 ± 8.1 P3 baseline = 38.3 ± 7.2 / 6 weeks = 35.5 ± 8.0 / 6 months = 37.2 ± 8.3 / 12 months = …	pilates 2 times a week more effective in reducing kinesiophobia over 12 months.
S09	Evaluation of a Randomized Controlled Trial in the Management of Chronic Lower Back Pain in a French Automotive Industry: An Observational Study	Nassif et al, (2011)	France	RCT	Workplace of French automotive manufacturer (peugot citroen, Mulhouse)	I = 45.13 ± 9.11 C = 45.34 ± 8.80	Male = 43(57%) Female = 32(43%)	not reported - workers at french manufacturer	Chronic LBP	not stated.	75	Yes - exclusion criteria rules out some serious conditions. Inclusion however is vague and only states Chronic LBP.			Major muscle group training - joint flexion/extension, stretching, stability, coordination and muscle strengthening exercises (all with personalised intensity).	No direct intervention.	2 months	3 times a week, 60 minutes	2 and 6 months	Fear of movement/Kinesiophobia - measured by TSK	Mean: I baseline = 46.71 ± 6.82 / 2 months = 41.59 ± 6.93 (p < 0.001) / 6 months = 44.64 ± 6.72 (p = 0.08) C baseline = 43.82 ± 8.00 / 2 months = 41.90 ± 8.50 (non-significant) / 6 months = 41.17 ± 8.28 (non-significant)	Strengthening exercises significantly improved kinesiophobia over 2 months from baseline. 2 months, improvement was extremely significant.
S10	Randomized Trial of General Strength and Conditioning versus Motor Control and Manual Therapy for Chronic Low Back Pain on Physical and Self-Report Outcomes	Tagliaferri et al, (2020)	Australia	RCT	Clinical Exercise and healthcare centres	I (GSC) = 34.8 ± 4.9 I (MCMT) = 34.6 ± 7.2	Male = 21(52.5%) Female = 19(47.5%)	Not reported	Nonspecific CLBP > 3 months	> 3 months	40	Yes		General Strength and conditioning (GSC) - treadmill running/walking, resistance and strengthening training (e.g. deadlift/chest press), trunk extension & flexion exercises. Aerobic exercises (walking or jogging) at home. PNE aswell.	Motor control exercise + manual therapy (MCMT) - postural control exercises, transverse abdominis/pelvic floor muscles/multifidus exercises. Spinal manipulation therapy. At home exercises. CBT only used to target safety of MC exercises.		6 months	GSC - First 3 months: 2 times a week (1 hour each). Last 3 months: self selected 1 or 2 times a week. At home aerobic exercise: 3 times a week, 20-40 mins each. MCMT - First 3 months: 10 sessions, 30 mins. Last 3 months: 2x30 minutes sessions.	3 and 6 months	Fear of movement/Kinesiophobia - measured by TSK	GSC baseline = 38.7 ± 5.6 / 3 months = -6.0(-8.7, -3.4) p < 0.001 / 6 months = -7.4(-10.0, -4.7) p < 0.001 MCMT baseline = 38.6 ± 6.0 / 3 months = 0.4(-1.5, 2.4) p = 0.658 / 6 months = -1.0 (-3.0, 1.0) p = 0.321. GSC vs MCMT net difference: 3 months = -6.7 (-10.0, -3.4) / Group x Time < 0.001 6 months = -6.6 (-9.9, -3.2) / Group x Time < 0.001	GSC significantly improved kinesiophobia compared to the MCMT. "GSC had greater improvements in the Tampa scale of kinesiophobia compared to MCMT at three (175 (33)%; p < 0.001) and six months (152 (33)%; p < 0.001)"
S11	The Main Role of Diaphragm Muscle as a Mechanism of Hypopressive Abdominal Gymnastics to Improve Non-Specific Chronic Low Back Pain: A Randomized Controlled Trial	Vicente-Campos et al, (2021)	Spain	Single Blinded RCT	Not reported (?assumed at Francisco de Vitoria University)	I = 23.25 ± 4.52 C = 23.90 ± 7.36	Male = 16(40%) Female = 24(60%)	Not reported	Nonspecific CLBP	At least 3 episodes in last 6 months.	40	Yes			Hypopressive Abdominal Gymnastics (HAG) - 6 hypopressive abdominal exercises, repeated 3 times each (in a session) - included breathing control/training (diaphragmatic aspiration).	No intervention - continue life as usual.	8 weeks	2 times a week, 30-40 mins	8 weeks	Fear of movement/Kinesiophobia - measured by TSK-11 (Spanish version)	Mean: I baseline = 21.85 ±5.33 / 8 weeks = -1.45 ± 4.17 C baseline = 21.40 ± 5.15 / 8 weeks = 0.55 ± 4.44 8 weeks mean difference between I and C (at 95% CI)= -2.00 (-4.75 - 0.75) / t = -1.476 / p = 0.150 (p>0.05, NS) / cohen's d = 0.46	Kinesiophobia was decreased in HAG group and increased in control group, but these results did not reach any significance.
S12	Resistance Exercise, Disability, and Pain Catastrophizing in Obese Adults with Back Pain	Vincent et al, (2014)	USA	Clinical trial	Laboratory	I (LEXT) = 68.7 ± 7.1 I (TOTRX) = 68.6 ± 7.1 C = 67.5 ± 6.4	Men: I (LEXT) =32%. I (TOTRX) =29.2% C = 38.9%	Not reported	LBP ≥ 6 months	≥ 6 months	49	Yes		Total body resistance exercise (TOTRX) - resistance/strengthening exercises for global muscle groups.	Lumbar extension resistance exercise (LEXT) - Lumbar targetted resistanc/strengthening exercises.	Non-exercise - standard care	4 months	3 times a week	4 months	Fear of movement/Kinesiophobia - measured by FABQ and TSK-11	TSK: I (LEXT) baseline = 24.5 ± 6.6 / 4 months = 21.0 ± 6.9 I (TOTRX) baseline = 25.2 ± 6.7 / 4 months = 20.9 ± 5.9 C baseline = 26.0 ± 8.0 / 4 months = 24.0 ± 7.6 > 4 months p-value between groups = 0.704. FABQ-activity: I (LEXT) baseline = 11.0 ± 5.9 / 4 months = 9.1 ± 7.2 I (TOTRX) baseline = 14.4 ± 6.6 / 4 months = 9.8 ± 6.0 C baseline = 13.0 ± 7.8 / 4 months = 12.0 ± 6.4 > 4 months p-value b…	(Obese participants)
S13	Video-Game–Based Exercises for Older People With Chronic Low Back Pain: A Randomized Controlledtable Trial (GAMEBACK)	Zadro et al, (2019)	Australia	Single Blinded RCT	Participant's homes	68.3 ± 5.7	Male = 29(48.3%) Female = 31(51.7%)	Not reported	Nonspecific mechanical LBP ≥ 3 months	≥ 3 months	60	Yes			Video game based exercises (Wii Fit U) - standardised exercises selected included a range of flexibility, body weight resistance and aerobic exercises.	No intervention - continue as per usual	8 weeks	2 times a week, 60 minutes	8 weeks	Fear of movement/Kinesiophobia - measured by TSK	Mean: I baseline = 33.6 ± 6.1 / 8 weeks = 32.3 ± 7.1 C baseline = 34.7 ± 5.8 / 8 weeks = 35.9 ± 5.8 Unadjusted difference (95% CI) between groups at 8 weeks = -6.97 to -0.08 (p = 0.05). Adjusted difference (95% CI) between groups at 8 weeks = -6.14 to 0.21 (p = 0.07)	No significant between group differences in fear of movement post intervention (p = 0.07)
S14	Supervised exercise with or without laser-guided feedback for people with non-specific chronic low back pain. A randomized controlled clinical trial	Cana-Pino et al (2023)	Spain	Single Blinded RCT	Private physiotherapy clinic	I - supervised exercise (SE) + pain neuroscience education (PNE) - 35.3+/-7.10 - I - Laser guided exercise + pain neuroscience education (PNE) - 32.0+/-6.78	Not reported	Not reported	Nonspecific CLBP ≥ 3 months	≥ 3 months	60	Yes		supervised exercise (SE) + pain neuroscience education (PNE)	Laser guided exercise + pain neuroscience education (PNE)	No direct intervention.	20 weeks	8 sessions lasting one hour	3 months	Fear of movement/Kinesiophobia - measured by TSK-11 (Spanish version)	Differences between group SE: Baseline mean =27.4+/-6.9; 3 months follow-up mean = 18.3+/-5.5; p<0.32 ; LGE: baseline mean = 28.0+/-5.8; 3 months follow-up=17.0+/-5.1; Within group differences; SE; baseline = 8.8 (95% CI 6.6-11.1); 3 months= 9.1 (6.4-11.8); LGE = Baseline = 13.1 (10.3-15.9); 3 months = 11.7 (8.6-14.9)	Shows better results with LGE and PNE in combination at 3 months follow-up.	there was a significant between-group difference post-intervention scores in terms of kinesiophobia (TSK-11) (P = 0.04) and a high effect size (d = 0.81) (Table 2, Fig. 2B). The time * group interaction was significant for the kinesiophobia (TSK-11) variable (P = 0.02). No sig_x0002_nificant between-group differences and time * group interaction were observed for local and remote PPTs, disability…	There was a significant between-group difference be_x0002_tween baseline and post-intervention scores in terms of pain intensity and kinesiophobia in favour of the LGE group
S15	Effects of kinesiology taping and core stability exercise on clinical variables in patients with non-specific chronic low back pain: A randomized controlled trial	Ogunniran et al (2022)	Nigeria	Single Blinded RCT	from the physiotherapy outpatient clinics of both tertiary and secondary health hospitals	Kinesiology taping + core stabilisation exercises = 42.1+/-12.0; Core stabilisation = 42.3+/-10.8; kinesiology taping=43.7+/-9.5	Male= 29; Female=7	Not reported	Nonspecific CLBP 2 months	2 months	43	Yes		Kinesiology taping + core stabilisation exercises	Core stabilisation exercises	Kinesiology taping	KT+CSE = 2 months	2 sessions per week for 30 mins; KT for 2 days	2 months	Fear of movement/Kinesiophobia - measured by TSK	KT and CSE at 8 weeks = (21.08 ± 3.75 95% CI: 18.70 to 23.47), CSE (34.79 ± 7.89 95% CI: 29.81 to 39.73) and KT (36.40 ± 8.40 95% CI: 30.39 to 42.41)baseline KT and CSE (42.54 ± 7.37 95% CI: 37.47 to 47.20), CSE (42.24 ± 7.64 95% CI: 37.98 to 48.33) and KT (41.31 ± 9.10 95% CI:34.32 to 46.28).	All participants had improved clinical outcomes. However, KT þ CSE group had better result in all the clinical outcomes.
S16	Effects of back school-based intervention on non-specific neck pain in adults: a randomized controlled trial	Hernandez-Lucas et al (2023)	Spain	Randomised Controlled Clinical Trial	The Pontevedra Sport Center (Spain)	Intervention: People attending the Back- School Program (BSP)=51.0+/-7.6 - Control group= People who did not attend the BSP = 50.7+/-10	EG: F=18; M=10 ; CG: F=17; M=10	Not reported	non-specific neck pain for at least three months, with pain intensity of 30–70 on the Visual Analogue Scale (VAS).	3 months	55	Yes	Back schools are educational and training programs with lessons given to patients or workers by a therapist with the aim of treating or preventing low back pain	Attending Back School Program		Not attending Back School Program	8 weeks	2 sessions per week for 45 mins	This study did not have a post-intervention follow-up	Fear of movement/Kinesiophobia - measured by TSK-11 (Spanish version)	EG=Pre-test -MEAN (+/-SD) = 27.9+/-4.7 ; Post-test=17.0+/-2.4; CG=Pre-test MEAN (+/-SD) = 27.7+/-5.1; Post-test=24.9+/-5.5 - p<0.001	The back school-based programme has beneficial effects on pain, neck disability, the physical dimension of quality of life and kinesiophobia in an adult population with non-specific neck pain
S17	Additional effect of transcutaneous electrical nerve stimulation in a therapeutic exercise program for sedentary with chronic neck pain: A double‐blind randomized controlled trial	Martin de Sousa et al (2022)	Brazil	Double Blind Randomised Controlled Trial	Physical Education Department of Universidade Federal do Maranhão, Brazil	Control (group 1)=30.40(+/-7.74); intervention (group 2)=29.35(+/-8.80); intervention (group 3)=31.55(+/-6.13)	Control (group 1) = F:12; M:8; GROUP 2: F=15; M=5; GROUP 3: F=14; M=6	Not reported	Non specific chronic neck pain for more than 3 months	≥ 3 months	60	Yes		Therapeutic exercise and high frequency TENS	Therapeutic exercise and low frequency TENS	Therapeutic exercise and placebo frequency TENS	4 weeks	2 sessions per week lasting 60 mins	4 weeks	Fear of movement/Kinesiophobia - measured by TSK	Control group 1- therapeutic exercise and placebo TENS V/S Group 2 (therapeutic exercise and low intensity TENS) = -0.40 (-4.64, 3.84); Group 1 therapeutic exercise and placebo TENS V/S Group 3 (therapeutic exercises and high intensity TENS) = -0.31 (-5.68, 5.06)	There was no significant (p > 0.05) or clinical difference (d < 0.80) - kinesiophobia (mean difference between the groups ≤0.40),
